# Supplementary material for: Delta rhythmicity is a reliable EEG biomarker in Angelman syndrome: a parallel mouse and human analysis
Source: J Neurodev Disord. 2017 May 8;9:17. doi: 10.1186/s11689-017-9195-8 (PMC5422949; doi:10.1186/s11689-017-9195-8)
Supplement: Supplementary file 4 — Seizure and medication history for children with AS. This file is a table that provides the following information for each child with AS where it was available: (1) age at EEG, (2) gender, (3) molecular diagnosis, (4) history of seizures (yes/no), (5) age of onset of seizures, (6) seizures controlled at the time of EEG (yes/no), (7) types of seizures in the past, and (8) medications at the time of EEG. (XLS 36 kb) [file 11689_2017_9195_MOESM4_ESM.xls]

## Sheet: Sheet1
Additional file 1
Patient information			Seizure data			Types of seizures				Medications taken at the time of EEG recording
Age at EEG (years)	Gender	Molecular diagnosis	Seizure history?	Age of onset of sz (mos)	Seizures controlled at EEG?	#1	#2	#3	#4	Medication 1	Medication 2	Medication 3	Medication 4	Medication 5
4.13425	M	UBE3A mutation	Yes	12	Yes	atonic (drop attacks)	absence			Lamotrigine	Clonidine	Risperdal
4.37534	F	UPD	Yes	36	Yes (minimal seizures, has never been on meds or seen a neurologist for clinical care)	atonic (drop attacks)				------
4.4	M	UBE3A mutation	Yes	42	Yes (has only ever had single seizure)	partial, has only ever had a single seizures				Keppra	Prilosec
4.48767	M	Deletion, class 2	Yes	35	Yes, seizure free since beginning med	atonic (drop attacks)	absence	tonic clonic	complex partial	Klonopin	Melatonin	Levocarnitine
4.5589	F	Deletion, class 2	Yes	21	Yes (<1x/mo)	atonic (drop attacks)	tonic clonic	partial		Lamotrigine
4.6411	M	Deletion, class 2	Yes	46	Yes	generalized tonic				Lamotrigine	Melatonin	Trazodone
4.66849	M	Deletion, class 1	Yes	33	Yes (<1x/mo)	partial, Left side twitching and eyes rolling to right				Klonopin	Trazodone for sleep	Folic Acid	Betaine
4.69863	M	Deletion, class 1	Yes	11	Yes	atonic (drop attacks)	absence			Klonopin
4.83288	M	Deletion, class 1	Yes	6	Unknown	atonic (drop attacks)	complex partial			Lamotrigine	Keppra	Melatonin	Ativan
4.9589	F	Deletion, class 2	Yes	18	Yes (<1x/mo)	atonic (drop attacks)	tonic clonic			Klonopin
5.1	F	Deletion, class 2	Yes	49	Yes	tonic clonic	partial			Lamotrigine
5.10411	F	UBE3A mutation	Yes	30	Yes (rarely has sz, only when meds need to be increased)	atonic (drop attacks)				Lamotrigine
5.33973	F	Deletion, atypical	Yes	24	Yes (<1x/mo)	absence	complex partial	electrical status epilepticus associated with somnolence		Klonopin	Topiramate
5.4	M	Imprinting defect	Yes	30	Yes (no seizures and no treatment for seizures at time of visit)	atonic (drop attacks)	tonic clonic			Prevacid
5.45753	F	Deletion, class 2	Yes	43	Yes (<1x/mo)	generalized tonic	complex partial			Lamotrigine	Klonopin used prn seizure wth fever (used 3-4x in last year)
5.58082	M	UBE3A mutation	Yes	12	Yes	absence	myoclonic			Lamotrigine	Prevacid	Clobazam	Trazodone	Benadryl
4.6	M	Deletion, class 2	Yes	12	No, tried VPA and Klonopin but developed feeding problems so withdrawn from	absence	myoclonic	generalized tonic	tonic clonic	Ketogenic diet
5.76438	M	Deletion, class 1	Yes	21	Yes (Keppra did not control as a single agent, Klonpin added does control)	atonic (drop attacks)	tonic clonic	myoclonic		Keppra	Klonopin	Melatonin	Flovent	Homeopathic argentum bryophyllum and aurum prunus
6.01644	F	Deletion, class 1	Yes	27	Yes	tonic clonic				Valproic acid	Topiramate	Melatonin	Benadryl
6.48493	F	UBE3A mutation	Unknown	Unknown	Unknown	unknown				unknown
5.5	M	Deletion, class 2	Yes	46	Yes (none reported)	atonic (drop attacks)	complex partial			Keppra				Atropine sulfate 1% ophthalmic
6.67945	F	Deletion, class 2	Yes	21	Yes (none reported)	tonic clonic	absence			Valproic acid
6.97534	M	Abnormal DNA methylation, negative for deletion	Yes	52	Yes (<1/mo); h/o of febrile sz twice yearly (no rx), had first afebrile seizure 7/2010; Topamax tried 7/2010, stopped due to inability to sweat	partial complex				Carbamazepine	Benadryl	Albuterol episodic use for asthma	Pulmicort episodic use for asthma
7.02192	F	Deletion, class 2	Yes	22	Yes (<1x/mo)	partial L sided clonic				Valproic acid
7.89863	F	Deletion, class 1	Yes	24	Yes	atonic (drop attacks)	tonic clonic			Keppra	Topiramate	Melatonin	Benadryl
7.97	F	Deletion, class 1	Yes	27	Yes	atonic (drop attacks)	myoclonic			Lamotrigine	Klonopin
8.22192	M	UBE3A mutation	No	------	------	------				Osmolax	Fish oil
9.87123	F	Deletion, atypical	Yes	99	Yes	atonic (drop attacks)				Ketogenic diet
